# Supplementary material for: Vascular function of the T3/modern clade WUSCHEL-Related HOMEOBOX transcription factor genes predate apical meristem-maintenance function
Source: BMC Plant Biol. 2022 Apr 25;22:210. doi: 10.1186/s12870-022-03590-0 (PMC9036803; doi:10.1186/s12870-022-03590-0)
Supplement: Supplementary file 1 — Additional file 1. [file 12870_2022_3590_MOESM1_ESM.txt]

>SmWOX13 2
MRRCEQQAASSPASSESDQIDQERDINTELLELKALHMHHRSRRKHIEISSVPAPPAPTRPAQQRWRPNSQQLGILEEFYAKGTPPSQENVTEIAELIGHHGPVDESKVYYWFQNKKSREKRKRRRIEEANAASGASASSSPAAASATAAFQQDLSSSAPSASASASSGSEQLHHPAAQSYAAAQIVIDGGVVSIIDDKSPFDLVGHFGDGAALFDPALGRIVPTNERGVTLEPLESRAYTLVWPIPLAHEASQLGSFANLEDPPWSL*
>SmWOX13 1
QVMTEEQLETLRRQISVYATICQQLVEMHKATISHQHTYNGLLLGHQSPAIQDSSPMLLGIHHKPTSRQRWTPSQNQLRILERLFKQGNGTPNRQRIKEITSELSQHGQISETNVYNWFQNRKARAKRKQRHNNATPSTTTTSSQHKDAESEVETDGDHSPEEKRSKV
>SmWOXII
MAPGSATPSPSRPTGFVVAESQAQAPAVMPIPVIPVAVPGSSSPSLLLMQRQQLPMPAALPTTGDSRVMT
EDQLAQFAEQIRQFSEISRFSIQRQKASMDAERQRRTHKSGFRGSSSNTERPPGATRPRWKPTPVQISIL
EYIFENSDLLPGDKDITIITDGLRLYGPVEEVNVFYWFQNRRARAKRTANQEHHPKVRNFDPAKTLEPFE
KL
>SkWOX11A                                                  
MPPRRNRRVTRPLSEQQLEQQEGELLRQHIRFRDFVVDPMAVHPNPRREEDQQRHSQKRWCPTPEQKECLEAFYHNGDYSSSRIPEITEHVSRFGQVEKCRVYYWFQNRKSRDKRRAARAQTELENLLQQEEAAPEEQPVVVQAHQEAFGAAAEEDHHPIVLEGALHPGPGLPPLAIDEQQQQRPLAAASTSYAPQPPEYAGATWMAYPNDYHMADYVQWQNLNGRGF

>SkWOX11B                                                  
MLPCQESRPLPEQQLDKQEGELPTQHTEVQDAVDPRAIRPNRRRGQRLWRPTLEQLDCLEAFYRTNDYAPNRIPVITEMVSQYGHVEKCQVYYWFNKRRSRDMRRAIFLKQVELQQQLQQ

>SkWOX11C                                                  
MEAPGTVEGTLLRQDLPKPAGLPSTSDSSRVMTEEQLSQFAEQIKQFSEISRRSIEKQKAKLDAERDRRSHKSGFRGAGAERPPGATRPRWKPTTVQISILEYIFENSDLLPGDKDITVITNGLRLYGPVEEVNVFYWFQNRRARAKRTAATATATTPSGSAA

>SkWOX13A                                                  
MPYDPVTGMQKTSSRQRWSPTQIQLQTLEKIFEEGRVTPNKQRIKEITSELSRHGPIAETNVYNWFQNRKARAKRKQASSLLQNHNSNNVNSSSREDSEADTDGDSPENGNNNNNSNNSYKRSRHHFHHAHHHQRHHHQQQRQHL

>SkWOX13B                                                  
MEHLSIPQHQLQFEDRVFDDASWIHQQQHQAPVAEHLLVMTEEQLETLRRQISVYATICQQLAEQQKATLNEQHLQQQQQHCFFNAAGLHDPRATIMMHKSSSRQRWTPSQNQLHILERLFKQGNGTPNRQRIKEITSELSQHGQISETNVYNWFQNRKARAKRKQRHLVSSAAQLQQQQQKQLKHTEAECSSPNDNSKSRFSEELEGSSSEVSPQQQQYSVVVYNGKAWKVKPGRLNVWSNFGDKATLLDPRGQLFPIDECGMTCQPLQPGAAYT
VAGTGLSDGTLDCVC
>SkWOX13C                                                  
MEMISWSNQSPDPQDLPSSPTNPSPAVTQPRKPRHRWTPSRNHLSILERLFKQGTGTPNKQRIKEIATDLVQYGEISEANVYNWFQNRKAKEKKLMSQSGSAHLRHDGEAEIEAVAPREKRRRMDIDEIINPRPSRLSQELEGAKSTVKTEADVDLDEQNAVTEEGSRDNICATNLEGKERRRSFSETDAKRTKTDENCDEEEVDLLLKLKDPVQDLDELCLRGGLPIPFYKVQSTPHKSTQYLYTATVQICTLRNERSAVGTPSVDYNEAK
VSAASRMLGRLYLERSRLYSNA
>SkWOX13D                                                  
MIPMETGTTSSSSSDVNPQLIDPDSSLERPAYHPHYGVVITPYQLQLLRDQIASYATICLKLIDMHKALVNGYHGSTNGNTEVNHGRVPYNNMSDDQMSELEREGEHDQGRVISRKKNLVSGSGNGNLTKAGTTRHRWTPTQTQLKILEDLFGVHGMNNTPNKRRVSEITADLAKHGPISESNVSNWFQNRKARYRRLLRS

>SkWOX13E                                                  
MEAEHEMLAATGADVGATPAMVKVRWKPNEEQLRILVRLFEEEGDSINKQRIKEIAVELGRQGDVTEANVHNWFHNRKARAKRKQRLALRPCQSADSRKRLRAQHHPQALLPELTSPSEDLRSALRLPSDGVTLAYESSMAALTTVPTNFSASDNGLGLAVDEPIPCRYPVWKSHALNLHPSLVSSRGFSPMDRDSESKTITDDDASATTESEEEDSRKLVALKSSSVPKRGKGTMIRRPAANGGTKGRISDIMTSLEKNTETYEQDLRALFAEIVKRLGTGTAKVMLSRRGSSSDSDTASPPRHRASASSPIHHAVTTDLTQQRYICGTAYSQEPQEITPFRKQISAFPNSSEDSGDVETDVEEEFRIVWSSPKQAEERAQKQQQQARTRRETPAKMMAAEGEKVNIVLTDGKPSGPEGTWWNSMLRHSALLFLDISIPHIGLQPEEGLSRIRDYLNSKFVYTGGSLDDAYLKKQVAKALNFRRHKVMRLIEQGASRPNNISEEQWNALIKYYADPKRREKSDKQRAALKALNMNNH
LQHAKQQEQTIQQELVCHQQHQCELGDPDHDDQDAF
